# Supplementary material for: Microbial Symbionts in Insects Influence Down-Regulation of Defense Genes in Maize
Source: PLoS One. 2010 Jun 28;5(6):e11339. doi: 10.1371/journal.pone.0011339 (PMC2893166; doi:10.1371/journal.pone.0011339)
Supplement: Table S1 — The 500 genes with the most significant differential expression. (0.09 MB XLS) [file pone.0011339.s001.xls]

## Sheet: Sheet1
Table S2. 500 genes with the most significant differential expression
		Relative expression			Pairwise p-value
ID	Experimental p-value	Control	WCR - tetracycline	WCR + tetracycline	Control vs. WCR - tetracycline	Control vs. WCR + tetracycline	WCR - tetracycline vs. WCR + tetracycline	Annotation
MZ00000172	1.86672e-07	-0.360084	-0.90018	1.26026	0.0466428	5.30998e-06	4.50329e-08	putative proline-rich protein APG {Oryza sativa (japonica cultivar-group);}
MZ00000205	4.40706e-08	-0.596968	-1.60278	2.19975	0.114745	8.35725e-05	1.0204e-07	OSJNBa0041A02.26 {Oryza sativa (japonica cultivar-group);}
MZ00000214	1.78973e-07	-0.280817	-0.881341	1.16216	0.0337754	2.76927e-05	5.26964e-08	putative Xet3 protein {Oryza sativa (japonica cultivar-group);}
MZ00000254	3.23113e-08	-0.165061	-0.670402	0.835463	0.0438873	0.000259389	3.04736e-08	asparagine synthase (glutamine-hydrolysing) (EC 6.3.5.4) - maize (fragment) {Zea mays;}
MZ00000781	5.33769e-08	-0.216253	-1.70308	1.91933	0.0252712	0.00188958	1.18315e-08	putative caffeoyl-CoA O-methyltransferase 1 {Oryza sativa (japonica cultivar-group);}
MZ00000794	5.673e-07	-0.115382	-0.552189	0.667572	0.0730288	0.00228672	2.7918e-07	patatin-like phospholipase domain containing protein {Oryza sativa (japonica cultivar-group);}
MZ00000942	1.24858e-08	-0.145726	-0.265306	0.411032	0.210011	2.65806e-06	2.75509e-08	putative Myb-related transcription factor {Oryza sativa (japonica cultivar-group);}
MZ00000977	1.44796e-07	-0.141938	-0.373864	0.515802	0.0642153	9.63731e-06	8.10761e-08	putative antifungal thaumatin-like protein {Oryza sativa (japonica cultivar-group);}
MZ00001228	4.73298e-08	0.1429	-0.886634	0.743735	0.00339464	0.0690566	3.79454e-08	putative anthranilate N-benzoyltransferase {Oryza sativa (japonica cultivar-group);}
MZ00003835	1.13604e-06	0.336757	-1.67161	1.33486	0.0192621	0.210177	9.20999e-08	putative lipid transfer protein {Oryza sativa (japonica cultivar-group);}
MZ00003842	4.29365e-07	-0.0132611	-0.491869	0.50513	0.0159009	0.0109112	2.16861e-07	unknown protein {Oryza sativa (japonica cultivar-group);}
MZ00004041	9.16084e-10	-0.0403798	-0.677185	0.717565	0.00434463	0.00177872	5.09457e-09	Phenylalanine ammonia-lyase (EC 4.3.1.5). {Oryza sativa;}
MZ00004367	1.13583e-07	0.0558002	-0.932829	0.877028	0.00946499	0.0241829	1.79078e-08	putative dermal glycoprotein precursor {Oryza sativa (japonica cultivar-group);}
MZ00004372	1.17534e-06	0.0644261	-0.649066	0.58464	0.0106642	0.0408738	1.91426e-07	putative family II lipase EXL1 {Oryza sativa (japonica cultivar-group);}
MZ00004477	1.97396e-06	0.240986	-1.55248	1.31149	0.00531738	0.0515891	3.13266e-07	putative N-hydroxycinnamoyl/benzoyltransferase {Arabidopsis thaliana;}
MZ00004486	3.33864e-06	0.286292	-0.708335	0.422044	0.00682732	0.668828	2.53671e-07	pathogenesis related protein-1 - maize {Zea mays;}
MZ00004647	4.97857e-10	-0.00949745	-0.706575	0.716073	0.00181004	0.00256046	1.71498e-08	PREG-like protein {Oryza sativa;}
MZ00004650	2.06305e-08	0.118491	-0.876186	0.757695	0.000101835	0.00704602	9.8601e-09	putative peroxidase {Oryza sativa (japonica cultivar-group);}
MZ00004654	1.91068e-09	-0.139163	-0.566056	0.705219	0.0156532	2.96129e-05	2.05874e-09	hypothetical protein {Oryza sativa (japonica cultivar-group);}
MZ00004720	6.44293e-11	0.0517474	-1.38394	1.3322	0.000815597	0.00328927	2.64059e-09	O-methyltransferase ZRP4 (EC 2.1.1.-) (OMT). {Zea mays;}
MZ00004811	2.6869e-07	-0.207835	0.527084	-0.319249	0.000103627	0.465246	2.45968e-07	putative ARP protein {Oryza sativa (japonica cultivar-group);}
MZ00005378	1.99481e-07	-0.0724004	-0.502213	0.574613	0.00157207	7.81087e-05	3.31455e-08	putative Pi-b protein {Oryza sativa (japonica cultivar-group);}
MZ00005390	6.22788e-08	0.0862893	-1.2429	1.15661	0.00529694	0.0212094	3.4223e-08	phosphate transport protein {Zea mays;}
MZ00005442	8.75129e-08	-0.282117	-0.390709	0.672826	0.413567	1.8708e-07	1.64619e-07	OSJNBb0002J11.20 {Oryza sativa (japonica cultivar-group);}
MZ00005891	5.44623e-08	-0.219053	-0.754603	0.973657	0.0103446	9.27756e-06	1.17256e-08	Subtilisin inhibitor I (ASI-I) [Contains: Subtilisin inhibitor II(ASI-II)].
MZ00005904	8.82256e-07	0.706898	-1.48426	0.777364	0.00140984	0.897513	4.00531e-08	early nodulin 75 precursor-like protein {Oryza sativa (japonica cultivar-group);}
MZ00005946	3.65796e-07	-0.123691	-0.548913	0.672604	0.0356854	0.00110728	3.4037e-07	putative FH protein interacting protein FIP1 {Oryza sativa (japonica cultivar-group);}
MZ00008155	1.18274e-08	-0.388582	-0.547253	0.935835	0.383724	4.52847e-08	2.10615e-07	PREG-like protein {Oryza sativa (japonica cultivar-group);}
MZ00010128	1.55679e-07	-0.23331	-0.21217	0.44548	0.748321	8.41463e-08	1.16711e-07	nuclear cap-binding protein CBP80 {Oryza sativa (japonica cultivar-group);}
MZ00011460	5.0035e-07	-0.437072	-0.566607	1.00368	0.370368	8.18092e-07	1.92613e-07	putative maize transposon MuDR mudrA-like protein {Oryza sativa (japonica cultivar-group);}
MZ00012518	8.79392e-10	-0.295615	-0.782906	1.07852	0.0211326	1.24649e-07	1.72232e-09	putative peroxidase prx15 precursor {Oryza sativa (japonica cultivar-group);}
MZ00012547	5.43714e-07	0.0639207	0.519745	-0.583666	0.0105287	0.00115323	1.89202e-07	PRLI-interacting factor N-like {Oryza sativa (japonica cultivar-group);}
MZ00012573	5.22438e-09	-0.466746	-0.712237	1.17898	0.32173	2.02161e-06	6.20417e-09	OSJNBb0089K06.1 {Oryza sativa (japonica cultivar-group);}
MZ00012595	2.81941e-08	0.225175	0.500355	-0.725529	0.129873	2.77785e-05	2.22905e-08	AT4g25730/F14M19_10 {Arabidopsis thaliana;}
MZ00012622	3.08097e-07	-0.415473	-0.687651	1.10312	0.298412	3.80831e-06	2.82296e-07	putative carboxylate oxidase {Oryza sativa (japonica cultivar-group);}
MZ00012710	4.10565e-08	-0.125758	-0.933493	1.05925	0.0189179	0.000426008	1.82512e-07	putative glucosyltransferase {Oryza sativa (japonica cultivar-group);}
MZ00012815	9.40213e-11	-0.348087	-0.503738	0.851825	0.328135	1.06106e-08	6.99968e-09	putative cinnamoyl-CoA reductase {Oryza sativa (japonica cultivar-group);}
MZ00012844	1.18108e-06	0.0956144	-0.66396	0.568346	0.0124349	0.0835757	8.47877e-08	allantoin permease {Phaseolus vulgaris;}
MZ00012947	6.12126e-08	0.107924	-1.02863	0.920707	0.000931084	0.00489307	1.39151e-07	jacalin homolog - barley {Hordeum vulgare;}
MZ00012962	4.72615e-07	-0.053904	-0.47949	0.533394	0.0284669	0.00365947	2.20709e-07	unknown protein {Oryza sativa (japonica cultivar-group);}
MZ00013318	8.29503e-08	-0.161823	-0.503583	0.665406	0.0605856	3.52547e-05	1.26168e-07	putative thioesterase family protein {Oryza sativa (japonica cultivar-group);}
MZ00013319	1.01363e-06	0.308251	-0.966265	0.658015	0.00479729	0.375225	1.20981e-07	chitinase {Tripsacum dactyloides;}
MZ00013708	5.20515e-12	-0.360809	-1.3343	1.69511	0.00681492	7.18002e-06	3.59597e-11	Salt-stress root protein RS1. {Oryza sativa;}
MZ00013719	1.9324e-08	0.167849	-1.63586	1.46801	0.00317567	0.0201945	8.52579e-10	putative glycine and proline-rich protein {Sporobolus stapfianus;}
MZ00013778	1.58312e-09	-0.207714	-1.02864	1.23635	0.00843158	7.38168e-05	1.48487e-09	probable carbonate dehydratase (EC 4.2.1.1) - maize {Zea mays;}
MZ00013897	6.04272e-08	0.605435	-1.26679	0.661353	0.00146974	0.909292	3.7088e-08	chitinase {Zea mays subsp. parviglumis;}
MZ00013937	1.77781e-07	0.0272257	-1.3281	1.30087	0.00262305	0.00448426	7.34699e-08	glutathione transferase (EC 2.5.1.18) III(a) [imported] - maize {Zea mays;}
MZ00014091	3.96536e-07	0.180852	-1.6337	1.45285	0.00515108	0.0280483	5.18609e-08	copper chaperone homolog CCH [imported] - rice {Oryza sativa;}
MZ00014126	8.2699e-09	0.0389721	0.750819	-0.789792	0.00351729	0.000211253	8.80184e-08	expressed protein {Oryza sativa (japonica cultivar-group);}
MZ00014156	9.34505e-07	0.251087	1.3501	-1.60119	0.0107722	0.000449329	2.97217e-07	translational elongation factor EF-TuM {Zea mays;}
MZ00014424	1.22662e-07	-0.262574	-0.731974	0.994548	0.120943	0.000167905	1.8606e-07	NADP-specific isocitrate dehydrogenase {Oryza sativa (japonica cultivar-group);}
MZ00014581	4.30922e-13	-0.32286	-1.63242	1.95528	0.00337532	2.685e-05	4.42522e-11	putative cytochrome P450 {Oryza sativa (japonica cultivar-group);}
MZ00014585	1.54151e-11	0.0680417	-1.3923	1.32426	0.000218378	0.000816976	1.85931e-12	27K protein {Triticum aestivum;}
MZ00014602	8.31528e-07	-0.28639	-0.928912	1.2153	0.0392474	4.7014e-05	2.26451e-07	cation/proton exchanger 1a {Oryza sativa (japonica cultivar-group);}
MZ00014614	1.87026e-07	0.101637	1.13689	-1.23853	0.03006	0.00743633	8.33806e-08	high-glucose-regulated protein 8-like {Oryza sativa (japonica cultivar-group);}
MZ00015205	3.18279e-07	0.0374007	0.397345	-0.434745	0.0422324	0.0120795	1.65232e-07	importin-beta2 {Oryza sativa (japonica cultivar-group);}
MZ00015236	1.20092e-07	-0.372285	-1.27859	1.65087	0.0834892	0.000314192	1.2058e-07	UDP-glucosyltransferase BX9 {Zea mays;}
MZ00015250	5.00168e-12	0.10826	-1.23978	1.13152	3.61782e-05	0.00116653	1.54356e-09	hypothetical protein - maize {Zea mays;}
MZ00015363	5.95737e-07	0.059327	-0.748022	0.688695	0.00299839	0.0108315	3.24702e-07	putative actin-depolymerizing factor 1 (adf 1) {Oryza sativa
MZ00015403	3.09748e-09	0.120643	-1.44131	1.32067	0.00184969	0.0102507	2.51212e-10	alcohol dehydrogenase ADH {Lycopersicon esculentum;}
MZ00015444	4.41813e-07	-0.0850406	-0.207299	0.29234	0.0917495	2.61744e-05	1.55508e-07	hypothetical protein At2g35260 [imported] - Arabidopsis thaliana {Arabidopsis thaliana;}
MZ00015508	1.69235e-08	0.524506	-1.45192	0.927417	3.99383e-05	0.333587	2.51667e-07	cytosolic 6-phosphogluconate dehydrogenase {Oryza sativa
MZ00015604	7.09085e-11	0.261486	-1.61776	1.35628	0.00087858	0.0343844	1.95963e-09	pseudo-response regulator 73 {Oryza sativa
MZ00015617	4.83266e-11	0.326361	-1.81532	1.48896	0.000450452	0.0322848	2.81142e-10	proline-rich protein-like {Oryza sativa
MZ00015639	1.18218e-07	-0.120999	-0.466212	0.587211	0.0629381	0.00151041	2.34865e-07	putative cyclophilin {Oryza sativa cyclophilins as virulence factors in phytopathogenic fungi
MZ00015892	6.60197e-08	0.211886	0.231319	-0.443205	0.841282	3.31658e-06	9.13855e-08	putative EBNA1-binding protein homolog; Ebp2p {Oryza sativa
MZ00015910	4.31109e-11	0.0515418	-1.07393	1.02239	0.000208134	0.00128434	3.39271e-10	S-like RNase {Triticum aestivum;}
MZ00015920	7.09394e-08	-0.217408	0.792206	-0.574799	1.90337e-05	0.0312097	1.01362e-07	putative MSP1(mitochondrial sorting of proteins) protein {Oryza sativa
MZ00016005	9.10198e-12	-0.0497088	-1.19713	1.24684	0.000884635	0.000495431	9.77938e-10	peroxidase {Zea mays;}
MZ00016032	5.68989e-08	-0.334826	-0.576696	0.911522	0.296018	4.70192e-05	6.66386e-08	putative ethylene-responsive element binding factor {Oryza sativa
MZ00016054	1.59095e-11	-0.0914781	-2.12997	2.22145	0.000529033	0.000151506	1.54075e-11	'unknown protein, contains transferase family' {Oryza sativa
MZ00016415	3.65717e-09	0.210507	-1.45999	1.24949	0.00119319	0.0421162	3.14722e-07	putative dermal glycoprotein precursor {Oryza sativa
MZ00016498	4.25375e-09	-0.119018	-1.75728	1.8763	0.0016349	0.000155223	3.41618e-09	disease resistance response protein-like {Oryza sativa
MZ00016522	1.35231e-07	0.208383	-1.10538	0.896998	0.003462	0.0831846	1.0863e-08	early nodulin 75 precursor-like protein {Oryza sativa
MZ00016541	1.32008e-08	-0.0559902	0.716426	-0.660436	0.000933322	0.00359311	1.24687e-08	putative N-carbamyl-L-amino acid amidohydrolase {Oryza sativa
MZ00016577	6.09132e-08	-0.0102637	-1.51128	1.52154	0.000205966	0.000935445	5.12015e-08	expressed protein {Oryza sativa
MZ00016623	6.38762e-08	0.270638	0.39235	-0.662988	0.402092	2.53201e-06	4.89944e-08	Diacylglycerol kinase 1 (EC 2.7.1.107) (Diglyceride kinase 1) (DGK 1)(DAG kinase 1).
MZ00016683	7.41321e-09	-0.17156	-1.03108	1.20264	0.00380461	0.000247178	7.68877e-08	pathogenesis-related protein-like protein {Oryza sativa
MZ00016961	6.8823e-07	-0.0091552	-0.737637	0.746792	0.0144746	0.010852	2.93014e-07	unknown protein {Oryza sativa
MZ00016966	1.15955e-07	0.0854644	0.409965	-0.49543	0.0215079	0.000659895	1.29104e-07	unknown protein {Oryza sativa
MZ00016998	5.55035e-07	-0.134574	-1.66842	1.803	0.0182097	0.00324387	2.6731e-07	EF-hand Ca2+-binding protein CCD1 {Triticum aestivum;}
MZ00017146	1.29161e-08	-0.440767	-0.658506	1.09927	0.328647	1.2646e-06	1.07975e-08	3-beta-hydroxysteroid dehydrogenase-like {Oryza sativa
MZ00017365	3.3379e-07	-0.13201	-0.954626	1.08664	0.0331437	0.00257267	1.65061e-07	protein kinase REK {Oryza sativa
MZ00017397	5.55936e-07	0.291166	0.417542	-0.708707	0.404994	6.79417e-06	2.74788e-07	DnaJ protein family-like {Oryza sativa
MZ00017517	8.00785e-08	0.186062	0.307322	-0.493385	0.249231	3.37634e-06	4.14845e-08	histidine kinase 2 {Zea mays;}
MZ00017540	1.11769e-08	0.0278528	0.589759	-0.617611	0.00157198	0.000493934	5.36382e-09	putative auxin response factor 7a {Oryza sativa
MZ00017588	8.86978e-08	-0.0772128	0.331345	-0.254132	0.000515721	0.065313	1.17275e-08	unknown protein {Oryza sativa
MZ00017637	1.20495e-08	-0.257287	-1.13504	1.39232	0.0102602	1.89314e-05	7.0673e-09	putative C2 domain-containing protein {Oryza sativa
MZ00017812	2.39107e-09	0.1667	0.445336	-0.612037	0.0920031	0.000101576	1.28725e-09	contains EST C26216(C11870) unknown protein {Oryza sativa
MZ00017936	1.34317e-08	0.501135	-1.48962	0.988487	0.00101121	0.330978	9.00643e-10	putative glucosyltransferase {Oryza sativa
MZ00018049	1.95106e-08	-0.016225	-0.437911	0.454136	0.0153846	0.0101154	2.34604e-08	OSJNBa0064H22.14 {Oryza sativa
MZ00018372	1.89814e-08	-0.0918683	-0.503691	0.595559	0.00134335	5.76422e-06	3.17525e-09	class III chitinase RCB4 {Oryza sativa
MZ00018389	1.46881e-06	-0.078698	0.270098	-0.1914	0.00824019	0.3296	8.71247e-08	putative Helicase SKI2W {Oryza sativa
MZ00018435	2.48929e-07	0.031991	-1.12338	1.09139	0.000183524	0.00160448	7.24559e-08	CDC5 protein {Zea mays;}
MZ00018470	3.15284e-08	0.643037	-1.46962	0.82658	0.000545055	0.700959	8.15773e-10	unknown {Arabidopsis thaliana;}
MZ00018542	1.51578e-11	-0.24005	-1.87762	2.11767	0.00139569	3.26185e-05	1.40376e-11	Putative EREBP-like protein {Oryza sativa
MZ00018704	5.83479e-08	-0.216641	-0.581116	0.797757	0.0169329	1.23163e-05	8.07943e-08	hypothetical protein {Oryza sativa
MZ00018886	5.94929e-09	-0.0294644	-0.7996	0.829064	0.00273093	0.00312035	1.64295e-07	putative cysteine proteinase {Oryza sativa
MZ00019371	1.50908e-11	-0.326982	-1.15108	1.47807	0.00530434	3.67974e-06	1.50163e-10	homeodomain leucine zipper protein {Oryza sativa
MZ00019628	8.307e-08	-0.597929	-0.904103	1.50203	0.319293	8.97157e-07	4.70475e-08	zinc finger and C2 domain protein-like {Oryza sativa
MZ00019632	1.0033e-06	-0.281688	-0.450905	0.732592	0.511753	0.000634831	3.17127e-07	calmodulin-like protein {Pennisetum ciliare;}
MZ00019690	8.06203e-10	0.396341	0.265928	-0.662269	0.31856	2.07642e-09	2.69e-07	OSJNBb0079B02.5 {Oryza sativa
MZ00019908	3.23041e-11	0.255307	-1.7841	1.5288	0.000523327	0.0168094	6.31241e-11	similar to Lycopersicon esculentum putative acid phosphatase
MZ00019991	1.79056e-08	0.270842	0.222037	-0.492879	0.69763	6.02136e-06	5.13405e-08	putative dihydropterin pyrophosphokinase {Oryza sativa
MZ00020156	8.51261e-08	-0.596856	-1.152	1.74885	0.222061	3.96522e-05	6.76426e-08	putative cinnamyl alcohol dehydrogenase {Oryza sativa
MZ00020214	6.3676e-07	0.0108081	0.33472	-0.345528	0.00467693	0.00230698	1.91764e-07	mitochondrial aspartate-glutamate carrier protein-like {Oryza sativa (
MZ00020474	3.41539e-07	-0.00204035	0.345573	-0.343533	0.000313187	0.000910225	6.27826e-08	putative Arp2/3 complex 41kD subunit {Oryza sativa
MZ00020586	2.37999e-09	-0.0180273	0.514198	-0.496171	0.00349613	0.00886062	3.51692e-09	Serine/threonine protein phosphatase BSL2
MZ00020643	8.86887e-08	-0.379002	0.642515	-0.263512	3.93089e-06	0.459898	1.76767e-07	unknown protein {Arabidopsis thaliana;}
MZ00020894	3.7724e-10	-0.591173	-0.985565	1.57674	0.133912	5.25528e-09	1.12439e-09	putative metallophosphatase {Lupinus luteus;}
MZ00020918	3.18368e-10	0.0516719	-1.58555	1.53387	0.00477008	0.011542	2.84174e-09	putative raffinose synthase or seed imbibition protein {Oryza sativa
MZ00021026	2.4797e-10	-0.0251648	-1.33988	1.36504	0.00281587	0.00185792	5.73233e-11	homeodomain leucine zipper protein {Oryza sativa
MZ00021144	1.61185e-07	-0.101062	-0.484892	0.585953	0.00591296	0.000160871	1.16121e-07	putative Peroxidase 1 precursor {Oryza sativa
MZ00021184	3.82668e-07	0.0649923	0.339702	-0.404695	0.0592249	0.00373759	2.46013e-07	putative far-red impaired response protein {Oryza sativa
MZ00021251	1.56423e-08	-0.277345	0.948169	-0.670824	7.22529e-05	0.12592	1.70066e-08	putative sucrose-phosphate synthase {Oryza sativa
MZ00021510	2.72249e-07	-0.330105	-0.920489	1.25059	0.0067389	9.75034e-06	1.15471e-07	putative IAA amidohydrolase {Oryza sativa
MZ00021526	2.03198e-10	-0.417229	-1.1485	1.56573	0.0133738	3.05051e-07	1.45081e-10	OSJNBa0032I19.9 {Oryza sativa
MZ00021960	1.63591e-06	-0.0731586	-0.434085	0.507243	0.105313	0.0125334	2.91585e-07	unknown protein {Oryza sativa
MZ00022068	1.83995e-08	-0.0182154	-0.353306	0.371521	0.0027822	0.000389289	1.77904e-08	putative high affinity nitrate transporter {Zea mays;}
MZ00022294	4.54103e-12	0.19851	-1.21384	1.01533	7.81233e-05	0.00834912	7.70966e-12	putative esterase {Oryza sativa
MZ00022393	3.18882e-09	0.0740009	0.24813	-0.322131	0.0452574	1.40169e-05	1.29854e-07	ternary complex factor MIP1-like {Oryza sativa
MZ00022632	1.61952e-07	-0.346666	-0.647347	0.994014	0.210361	7.03621e-06	1.26029e-07	Probable 3-beta-hydroxysteroid-delta(8),delta(7)-isomerase
MZ00022691	2.03724e-08	-0.0456056	-0.844653	0.890258	0.0136305	0.00598662	1.64714e-08	similar to Lycopersicon esculentum putative acid phosphatase unknown protein {Oryza sativa
MZ00023034	4.88523e-08	-0.300781	-0.396759	0.69754	0.622991	2.1138e-05	2.96838e-07	hypothetical protein {Oryza sativa
MZ00023572	7.07916e-08	-0.140743	-1.45369	1.59443	0.00552047	0.000907391	3.77681e-08	herbicide safener binding protein 1 - maize {Zea mays;}
MZ00023855	5.3856e-11	-0.444369	-1.46064	1.90501	0.00655892	1.67303e-06	8.18056e-11	unknown protein {Oryza sativa
MZ00023881	8.17607e-08	0.196011	-0.760169	0.564158	0.00030241	0.12862	2.05889e-07	Similar to NLS receptor. (AB004660) {Oryza sativa
MZ00024006	8.32814e-08	0.192113	0.469664	-0.661777	0.120739	0.000182451	9.94029e-08	putative RNA helicase {Oryza sativa
MZ00024446	6.67702e-11	0.68713	0.245325	-0.932455	0.0208922	8.57559e-09	3.94958e-08	OSJNBa0093O08.6 {Oryza sativa
MZ00024527	1.5201e-07	0.608223	0.73622	-1.34444	0.640798	3.42498e-07	1.90288e-07	putative RNA binding protein {Oryza sativa
MZ00024561	2.09242e-06	0.28552	-1.16025	0.874733	0.0151405	0.280449	2.43839e-07	putative late embryogenesis abundant protein {Oryza sativa
MZ00024577	1.71553e-09	0.522292	0.750097	-1.27239	0.324554	1.45075e-07	1.69228e-09	putative GTP binding protein {Oryza sativa
MZ00024734	1.64444e-08	0.078779	-1.29357	1.21479	0.00157944	0.00678422	1.04936e-08	unknown protein {Oryza sativa (japonica cultivar-group);}
MZ00024877	3.70052e-07	0.500955	-2.16885	1.6679	0.00349668	0.136672	2.17693e-08	early nodulin 75 precursor-like protein {Oryza sativa
MZ00025038	4.18169e-08	-0.138491	-0.497467	0.635958	0.0386283	0.000548315	3.18647e-07	pathogenesis-related protein 4 - barley {Hordeum vulgare;}
MZ00025092	3.8861e-11	-0.042588	-1.31142	1.354	0.000834198	0.000351906	3.28855e-11	putative clathrin coat assembly protein AP17 {Oryza sativa
MZ00025193	2.65331e-07	-0.0967884	0.206509	-0.109721	0.000305538	0.851121	3.15777e-07	gibberellin-induced receptor-like kinase TMK {Oryza sativa
MZ00025222	5.08935e-07	0.0677787	0.454801	-0.52258	0.0488687	0.00326335	2.26798e-07	CDC5 protein {Zea mays;}
MZ00025225	1.69281e-07	0.212957	0.354099	-0.567056	0.191435	1.16047e-06	5.10014e-08	putative formin-like protein AHF1 {Oryza sativa
MZ00025288	3.91408e-09	-0.343281	0.896638	-0.553358	2.92245e-06	0.238858	6.23928e-09	unnamed protein product; Similar to KIAA0731 protein (AB018274) {Oryza sativa
MZ00025323	2.93992e-07	0.134496	-0.528036	0.39354	0.00392914	0.194913	1.98642e-08	hypothetical protein At2g38000 [imported] - Arabidopsis thaliana
MZ00025572	1.27726e-07	0.0751089	0.623778	-0.698887	0.01131	0.00101192	5.90068e-08	Putative callose synthase {Oryza sativa
MZ00025623	1.22456e-10	-0.0434457	-0.863204	0.906649	0.00239739	0.000863225	2.32786e-10	putative ripening-related protein {Vitis vinifera;}
MZ00025711	1.31157e-10	0.182984	-0.855401	0.672417	6.6924e-06	0.014377	9.49852e-10	Sex determination protein tasselseed 2. {Zea mays;}
MZ00025728	1.46276e-07	-0.138058	0.46513	-0.327072	3.79187e-05	0.0896954	1.12624e-07	unknown protein {Oryza sativa
MZ00025834	2.79647e-09	0.0395692	-0.461416	0.421847	0.0041374	0.0276683	2.18246e-08	putative AP2-related transcription factor {Oryza sativa
MZ00025898	9.90728e-08	-0.527456	-0.439802	0.967257	0.457475	3.55976e-08	8.69115e-08	unknown protein {Oryza sativa
MZ00025911	5.69356e-07	-0.257499	-0.728173	0.985672	0.00431474	1.02375e-05	1.38009e-07	hypothetical protein {Oryza sativa
MZ00025934	1.67904e-07	0.0233003	-0.445269	0.421968	0.0104458	0.0342217	3.11645e-07	putative phosphate transporter 6 {Oryza sativa
MZ00025967	1.82698e-07	0.0527936	-1.30084	1.24805	0.00336572	0.0136023	2.48978e-07	Similar to Arabidopsis thaliana low temperature and salt responsive protein LTI6B.
MZ00026069	9.5231e-09	0.147817	-1.95085	1.80303	0.000299673	0.00121479	1.16561e-08	O-methyltransferase {Secale cereale;}
MZ00026108	2.59287e-07	-0.0309476	-0.996286	1.02723	0.0113833	0.00478799	1.32553e-07	OSJNBa0033G16.4 {Oryza sativa
MZ00026382	1.17655e-08	-0.0366405	0.444899	-0.408259	0.000771014	0.00350809	1.3108e-08	putative serine/ threonine kinase {Sorghum bicolor;}
MZ00026596	3.20806e-07	0.120698	-1.00831	0.887615	0.0178096	0.0893202	2.5416e-08	ethylene responsive element binding factor3 {Oryza sativa
MZ00026725	6.47463e-09	0.118539	-1.01717	0.898631	0.000182557	0.00202535	1.76507e-08	putative AFG1-like ATPase {Oryza sativa
MZ00026737	1.03709e-07	0.0198604	-1.49345	1.47359	0.0117287	0.011924	9.43488e-09	peroxidase {Zea mays;}
MZ00026971	2.88052e-10	-0.83987	-0.604445	1.44431	0.340873	4.77213e-10	9.56979e-08	named protein product
MZ00027035	1.4221e-07	-0.0689658	-0.389609	0.458575	0.0810008	0.00767458	2.33119e-08	unknown protein {Oryza sativa
MZ00027194	2.02484e-08	0.273791	-2.04527	1.77148	0.00156507	0.0218139	1.66872e-09	putative peroxidase {Oryza sativa
MZ00027247	4.30284e-10	0.18387	-0.892888	0.709017	3.90236e-05	0.0265135	8.57027e-09	hypothetical protein {Oryza sativa
MZ00027284	2.5281e-07	0.0932708	-1.50742	1.41415	0.00901169	0.0238852	6.93088e-08	probable peroxidase (EC 1.11.1.-) 1 precursor, anionic - maize {Zea mays;}
MZ00027311	2.37338e-08	-0.284168	-0.667172	0.95134	0.0339505	1.28638e-06	6.15934e-09	kelch repeat-containing F-box-like {Oryza sativa
MZ00027346	4.8798e-11	-0.258238	-0.96564	1.22388	0.00592036	5.79446e-06	1.20814e-10	50S ribosomal protein L10 {Oryza sativa
MZ00027468	5.88138e-08	0.0522505	-0.992221	0.93997	0.000774859	0.00812061	2.09796e-07	remorin-like protein {Oryza sativa
MZ00027507	1.03465e-08	0.083182	0.419647	-0.502829	0.0242973	0.000123464	8.43458e-08	OSJNBa0064H22.9 {Oryza sativa
MZ00027604	2.43208e-07	0.0640738	0.750315	-0.814389	0.0254039	0.00404106	3.93472e-08	Probable U3 small nucleolar RNA-associated protein 11 (U3 snoRNA-associated protein 11). {Oryza sativa;}
MZ00027605	7.97763e-08	0.165109	-0.734499	0.569389	0.000569434	0.0935396	1.41099e-07	Probable U3 small nucleolar RNA-associated protein 11 (U3 snoRNA-associated protein 11). {Oryza sativa;}
MZ00027642	2.41177e-11	0.458201	-1.63401	1.17581	7.41421e-06	0.062142	6.03257e-09	progesterone 5-beta-reductase, putative {Oryza sativa
MZ00027710	3.66391e-10	-0.164305	-2.16666	2.33097	0.00310603	0.000426543	3.95559e-11	putative peroxidase {Oryza sativa
MZ00027752	2.2015e-09	-0.228885	0.727855	-0.498969	9.64781e-07	0.0688726	1.71307e-09	putative bZIP protein {Oryza sativa
MZ00027828	2.55506e-09	0.128695	-1.06089	0.932192	0.0006544	0.0122317	1.51135e-09	putative high pI alpha-glucosidase {Oryza sativa
MZ00027836	7.3037e-08	-0.0356915	0.494076	-0.458384	0.00219296	0.00570225	6.36e-08	putative protein {Arabidopsis thaliana;}
MZ00027915	1.0087e-06	-0.0518726	-1.1261	1.17797	0.0023557	0.000633588	2.11027e-07	pathogenesis-related protein 10 {Hordeum vulgare;} PR-10 family has unknown function
MZ00027978	8.95741e-08	-0.128173	0.494677	-0.366504	2.69172e-05	0.0419649	4.71796e-08	unknown protein {Oryza sativa;}
MZ00028247	2.39986e-11	0.498316	-2.62245	2.12414	0.000148221	0.0257069	1.12822e-09	putative aleurone ribonuclease {Oryza sativa (japonica cultivar-group);}
MZ00028293	5.51026e-09	0.05658	1.26258	-1.31916	0.00333113	0.00168272	7.52264e-09	OSJNBa0058K23.17 {Oryza sativa
MZ00028399	1.08678e-07	-0.879364	-0.852185	1.73155	0.915458	5.68474e-08	6.74734e-08	putative peroxidase {Oryza sativa
MZ00028717	1.87971e-08	-0.524723	-0.529888	1.05461	0.978526	2.33125e-08	7.23309e-08	phosphoglycerate mutase-like protein {Oryza sativa
MZ00028762	7.15247e-08	-0.290385	-0.187708	0.478093	0.25444	5.71891e-08	1.99666e-07	unknown {Arabidopsis thaliana;}
MZ00028764	9.8784e-07	0.0752646	-0.463046	0.387781	0.00369352	0.0517709	2.9953e-07	dihydroflavonol4-reductase {Zea mays;}
MZ00028938	7.42707e-09	-0.28352	-1.60925	1.89277	0.003204	9.45783e-07	3.11956e-08	putative O-methyltransferase {Oryza sativa
MZ00029229	9.53739e-08	-0.125314	-1.30062	1.42593	0.0178939	0.00430957	1.00666e-07	monosaccharide transporter 4 {Oryza sativa
MZ00029258	2.20557e-07	0.283437	-0.910462	0.627025	0.0022203	0.292413	9.66679e-09	hypothetical protein {Oryza sativa
MZ00029383	1.06576e-07	-0.290019	-0.596159	0.886178	0.163947	1.58362e-05	7.29975e-08	ent-kaurene oxidase 1 {Hordeum vulgare subsp. vulgare;}
MZ00029558	1.06626e-09	0.32558	0.158134	-0.483714	0.115813	1.34091e-07	3.16394e-08	OSJNBa0084K11.19 {Oryza sativa
MZ00029571	1.10429e-07	-0.0879388	-0.289654	0.377593	0.109549	0.00215761	2.76949e-07	OSJNBa0070C17.6 {Oryza sativa
MZ00029688	6.66582e-07	0.0232301	0.282852	-0.331796	0.0313432	0.00360865	3.13522e-07	putative DNA repair protein rhp16 {Oryza sativa
MZ00029739	1.57203e-08	-0.559	-0.843545	1.40254	0.233275	5.87342e-08	7.6101e-09	monosaccharide transport protein 1 {Zea mays;}
MZ00029845	6.54262e-09	-0.166679	-0.929804	1.09648	0.0139716	9.46113e-05	1.98696e-08	putative chloroplast nucleoid DNA-binding protein cnd41 {Oryza sativa
MZ00029959	2.66018e-07	-0.188705	-0.404434	0.593139	0.0356434	5.0424e-06	1.2751e-07	OSJNBa0084A10.7 {Oryza sativa
MZ00030006	2.79337e-07	-0.341851	-0.505743	0.847594	0.373148	4.14356e-06	1.37449e-07	hypothetical protein F28A23.140 - Arabidopsis thaliana
MZ00030037	4.36221e-08	0.0840626	0.563888	-0.647951	0.026724	0.00248065	4.95393e-08	kinesin-like protein {Arabidopsis thaliana;}
MZ00030256	9.02209e-09	-0.296314	-0.647687	0.944002	0.0922276	9.01202e-06	7.59611e-09	epoxide hydrolase-like protein - Arabidopsis thaliana
MZ00030369	4.70262e-09	0.00702988	-1.19912	1.19209	0.000644	0.000884886	2.75144e-09	calmodulin-like protein {Pennisetum ciliare;}
MZ00030444	2.61996e-07	0.0653902	-0.61559	0.550199	0.00956373	0.0478373	2.89912e-08	putative glutathione S-transferase {Oryza sativa
MZ00030812	4.06218e-07	0.0656571	-0.719909	0.654252	0.00373688	0.0176295	1.98948e-07	putative N-acetylglucosamine-phosphate mutase {Oryza sativa
MZ00030855	6.27663e-07	-0.0487881	-0.60117	0.649958	0.0436677	0.0124971	1.56755e-07	putative Cytochrome P450 {Oryza sativa
MZ00030882	9.86536e-09	0.00297698	0.594752	-0.597729	0.00243099	0.00204655	6.0993e-09	origin recognition complex subunit 3 {Zea mays;}
MZ00031006	3.50707e-08	-0.597622	-0.413994	1.01162	0.333505	3.30102e-08	1.22655e-07	OSJNBa0088I22.17 {Oryza sativa
MZ00031236	1.22873e-07	0.489963	-1.11288	0.622919	0.00214626	0.761944	1.87742e-08	CDPK-like protein
MZ00031360	2.70119e-07	-0.352226	-0.724495	1.07672	0.00986684	1.46796e-06	5.99596e-08	putative 8-amino-7-oxononanoate synthase {Oryza sativa
MZ00032136	5.23497e-07	-0.276224	-0.387928	0.664152	0.342026	1.30857e-06	1.73714e-07	putative 1-deoxyxylulose 5-phosphate synthase {Oryza sativa
MZ00032137	1.54869e-07	-0.0970828	-0.405097	0.502179	0.0240456	0.000325684	1.01816e-07	actin {Setaria italica;}
MZ00032161	1.25912e-08	0.0852566	-1.38881	1.30355	0.00340899	0.0115964	4.00833e-09	root cap protein 2 {Zea mays;}
MZ00032354	1.23358e-06	-0.317597	-0.551457	0.869054	0.11829	4.7644e-06	3.46031e-07	putative protein {Sorghum bicolor;}
MZ00032598	6.34178e-07	0.0706887	0.402194	-0.472883	0.046044	0.00190485	3.32388e-07	hypothetical protein similar to Arabidopsis thaliana
MZ00032877	4.19721e-07	0.0724925	-0.349122	0.27663	0.0035229	0.110667	7.68371e-08	putative phi-1 {Oryza sativa
MZ00032934	5.53501e-08	0.135261	0.469864	-0.605126	0.0532929	3.7929e-05	2.70332e-07	unnamed protein product;
MZ00033060	2.18753e-08	-0.0287623	-0.788298	0.81706	0.0106985	0.00661702	2.15148e-08	Pir7b bacterial defense related esterase {Oryza sativa;}
MZ00033093	3.47335e-08	-0.0160121	-1.55862	1.57463	0.00477658	0.00518875	3.39379e-08	putative peroxidase P7X {Zea mays;}
MZ00033191	8.80576e-09	0.0166336	0.242224	-0.258857	0.0244447	0.0106765	2.41297e-08	putative nucleosid phosphatase {Oryza sativa
MZ00033346	1.51755e-08	-0.474794	-0.488958	0.963751	0.906005	1.30608e-08	1.37536e-08	OSJNBa0016O02.18 {Oryza sativa
MZ00033457	2.21981e-07	-0.422768	-0.857425	1.28019	0.108577	2.05205e-05	1.86637e-07	hypothetical protein F15A17.260 - Arabidopsis thaliana
MZ00033463	8.34209e-07	-0.264012	-0.542718	0.80673	0.0791948	1.01988e-05	2.28064e-07	putative GDSL-motif lipase/hydrolase protein {Oryza sativa
MZ00033475	1.10617e-10	-0.411589	-0.719047	1.13064	0.148176	5.375e-08	1.20112e-09	beta-D-glucosidase (EC 3.2.1.-) glu2 precursor - maize {Zea mays;}
MZ00033506	1.05118e-09	-0.0458462	-1.04335	1.08919	0.000383741	0.000115673	5.39998e-10	putative pollen-related protein {Oryza sativa
MZ00033513	1.10139e-12	-0.128194	-1.22648	1.35468	0.00112867	0.000100336	1.79409e-10	putative peroxidase {Oryza sativa
MZ00033517	4.08153e-10	-0.185084	-0.705002	0.890086	0.0130417	1.80738e-05	4.21443e-10	progesterone 5-beta-reductase, putative {Oryza sativa
MZ00033520	5.25203e-08	-0.0470726	0.476042	-0.428969	0.00475499	0.0317232	2.65014e-08	centromere protein-like {Oryza sativa
MZ00034469	1.03923e-07	0.936375	1.58544	-2.52182	0.254393	5.7189e-06	5.90939e-08	DNA-directed RNA polymerase beta'' chain (EC 2.7.7.6) (PEP) (Plastid-encoded RNA polymerase beta'' subunit) (RNA polymerase beta''subunit). {Zea mays;}
MZ00034482	6.5095e-07	0.652311	0.832091	-1.4844	0.759124	0.00197856	4.86609e-08	RuBisCO large subunit). {Zea mays;}
MZ00034787	3.44972e-07	0.59705	0.530843	-1.12789	0.877594	0.00107543	1.8957e-08	RuBisCO large subunit). {Zea mays;}
MZ00034878	5.8011e-08	0.195345	1.25617	-1.45151	0.0228578	0.000744518	1.21337e-08	ribosomal protein S19 - maize chloroplast {Zea mays;}
MZ00034882	2.7544e-11	0.990679	2.24839	-3.23907	0.0456582	2.08327e-06	1.77562e-12	Chloroplast 30S ribosomal protein S7. {Zea mays;}
MZ00034883	9.86403e-13	-0.0665482	1.6811	-1.61455	0.000128196	0.000446985	1.32284e-12	Chloroplast 30S ribosomal protein S8. {Zea mays;}
MZ00034973	3.35563e-07	0.0987948	0.473455	-0.572249	0.0369757	0.00137941	2.51573e-07	translation initiation factor eIF-2 gamma chain F20D22.6 - Arabidopsis thaliana
MZ00035003	1.172e-07	0.00607688	-1.19615	1.19007	0.00533491	0.00251902	2.19601e-07	beta 1 subunit of 20S proteasome {Oryza sativa
MZ00035042	1.80782e-07	0.038318	0.818951	-0.857269	0.0288193	0.014599	5.53117e-08	Class I heat shock protein (Fragment). {Glycine max;}
MZ00035134	2.20388e-07	0.325383	0.15859	-0.483973	0.253834	2.56024e-05	2.18486e-07	Endoplasmin homolog precursor (GRP94 homolog). {Catharanthus roseus;}
MZ00035276	2.57089e-09	-0.123634	-1.13722	1.26086	0.00391177	0.000108242	5.51615e-09	putative oxalyl-CoA decarboxylase {Vitis vinifera;}
MZ00035277	7.05757e-09	1.35548	-3.40379	1.73888	0.000187345	0.696712	2.28017e-08	Glycosyltransferase QUASIMODO1 (EC 2.4.1.-). {Arabidopsis thaliana;}
MZ00035299	1.46428e-07	0.210072	0.277119	-0.487191	0.574698	3.94297e-06	2.75924e-07	replication protein A2 {Oryza sativa (japonica cultivar-group);}
MZ00035426	4.11479e-10	-0.181246	-1.9981	2.17934	0.00264439	0.000185105	2.50155e-10	beta-glucosidase, root meristem (EC 3.2.1.-) precursor - maize {Zea mays;}
MZ00035455	3.79717e-08	-0.131639	-0.872171	1.00381	0.0177871	0.00121866	3.50767e-08	cysteine proteinase CP1 {Oryza sativa
MZ00035565	9.79568e-09	0.225798	-1.0599	0.834102	7.2212e-05	0.0521856	3.4291e-07	Catalase isozyme 3 (EC 1.11.1.6). {Zea mays;}
MZ00035591	1.9448e-07	0.0582035	0.278474	-0.336678	0.0483618	0.000610245	2.41905e-07	FYVE finger-containing phosphoinositide kinase-like {Oryza sativa
MZ00035657	2.52659e-08	-9.48504e-05	0.725303	-0.725208	0.000595612	0.00118719	1.41069e-08	beta-galactosidase {Oryza sativa
MZ00035696	1.123e-07	-0.753461	-0.681728	1.43519	0.761356	7.73649e-08	2.65581e-07	putative splicing factor {Oryza sativa
MZ00035817	1.01195e-07	0.402358	-1.99332	1.59097	0.00367888	0.0968504	3.39759e-09	unknown protein {Oryza sativa
MZ00035970	3.61535e-09	-0.129326	-1.31447	1.4438	0.00374208	6.28376e-05	3.07222e-08	RING/C3HC4/PHD zinc finger-like protein {Oryza sativa
MZ00036196	2.05208e-08	0.260232	0.610764	-0.870996	0.0784201	8.9425e-06	1.16118e-08	transcriptional co-repressor -like {Oryza sativa
MZ00036242	9.62983e-10	3.00384	1.54876	-4.5526	0.139276	2.2908e-08	2.34884e-07	putative senescence-associated protein {Pisum sativum;}
MZ00036264	1.42802e-07	2.63298	1.3357	-3.96869	0.248002	1.08466e-05	2.45364e-07	putative senescence-associated protein {Pisum sativum;}
MZ00036295	5.12806e-09	2.5827	1.81584	-4.39854	0.48124	5.83949e-06	4.03367e-09	unnamed protein product;
MZ00036305	5.82403e-09	2.24268	1.9681	-4.21078	0.793852	1.20049e-05	1.24281e-09	putative senescence-associated protein {Pisum sativum;}
MZ00036308	2.55713e-08	2.14887	1.37712	-3.52599	0.42275	2.08027e-05	4.88624e-09	unnamed protein product
MZ00036333	8.23407e-07	0.554137	-1.96349	1.40936	0.00432778	0.248792	4.58225e-08	putative Sip1 protein encoded trypsin-like serine proteinases{Oryza sativa
MZ00036363	3.30297e-08	0.329644	-1.17314	0.843497	0.000410306	0.157378	2.41361e-08	similar to shock protein SRC2 unknown protein {Oryza sativa
MZ00036417	2.0959e-09	0.0908874	0.419103	-0.509991	0.0358219	0.000740295	9.62672e-10	putative dihydrolipoamide dehydrogenase {Oryza sativa
MZ00036510	9.92374e-08	-0.0709343	-1.34111	1.41205	0.008724	0.00178999	7.53971e-08	exonuclease-like {Oryza sativa
MZ00036538	2.5708e-10	-0.415356	-2.10232	2.51768	0.00408855	9.98253e-07	8.87685e-09	subtilisin/chymotrypsin inhibitor - maize {Zea mays;}
MZ00036582	3.52729e-08	-0.233227	-1.6752	1.90843	0.0184541	0.000430137	9.7922e-08	OSJNBa0093F12.14 {Oryza sativa
MZ00036626	1.20401e-09	-0.634341	-1.26727	1.90161	0.139266	3.47915e-06	2.54843e-09	putative sphingolipid delta 4 desaturase {Oryza sativa
MZ00036653	2.23776e-08	-0.275997	-2.01394	2.28993	0.018096	0.000297263	3.1254e-07	probable germin protein 4 - rice
MZ00036684	5.59272e-07	0.529041	-1.78633	1.25729	1.03766e-05	0.0944804	2.25875e-07	aquaporin homologue {Allium cepa;}
MZ00036698	3.30512e-08	2.6154	2.27706	-4.89246	0.69024	2.25868e-08	1.68531e-07	putative senescence-associated protein {Pisum sativum;}
MZ00036720	4.41997e-07	-0.233281	-1.90109	2.13437	0.0175098	0.00074267	2.04543e-07	peroxidase {Zea mays;}
MZ00036870	3.93712e-09	-0.106244	-0.42051	0.526754	0.0303232	0.000226671	4.82643e-09	putative 2-oxoacid-dependent oxidase {Oryza sativa
MZ00037081	3.21997e-10	0.100577	-0.516967	0.41639	0.00064716	0.0550269	6.20825e-09	Hypothetical protein At5g64816 precursor. {Arabidopsis thaliana;}
MZ00037097	2.66084e-07	-0.405814	-0.823222	1.22904	0.106615	1.56403e-05	1.48532e-07	At1g72060 {Arabidopsis thaliana;}
MZ00037132	2.48854e-09	-0.178268	-0.947138	1.12541	0.00191874	4.89246e-05	1.64017e-08	monosaccharide transport protein 1 {Zea mays;}
MZ00037140	1.9191e-09	0.252227	-0.72459	0.472363	1.1827e-05	0.236458	3.99203e-08	glucose starvation-induced protein precursor (clone pZSS2) - maize
MZ00037253	1.04347e-11	-0.0518534	-1.77025	1.8221	0.000198093	9.56827e-05	2.08999e-11	subtilisin/chymotrypsin inhibitor - maize {Zea mays;}
MZ00037339	1.62653e-07	0.0341822	-0.646909	0.612727	0.00280736	0.013717	1.72231e-07	chitinase (EC 3.2.1.14) III C10150 - rice
MZ00037419	3.45543e-09	0.0650986	0.384032	-0.44913	0.0119273	9.21563e-05	1.69619e-08	putative guanylate binding protein {Oryza sativa
MZ00037482	5.27532e-08	2.33638	0.429137	-2.76551	0.0196139	4.51409e-06	3.02269e-07	putative senescence-associated protein {Pisum sativum;}
MZ00037746	3.95721e-11	2.42116	2.38823	-4.8094	0.969641	1.9744e-10	1.20917e-07	putative senescence-associated protein {Pisum sativum;}
MZ00037935	2.85482e-08	0.394379	0.15296	-0.54734	0.0694993	1.03833e-06	1.09898e-07	putative Acyl-CoA independent ceramide synthase {Oryza sativa
MZ00038043	9.01878e-11	0.484478	0.381685	-0.866163	0.517558	5.49929e-10	6.77611e-08	OSJNBa0088H09.13 {Oryza sativa
MZ00038647	5.2254e-07	0.116691	-0.754488	0.637797	0.000163429	0.0243256	3.37832e-07	harpin-induced protein 1 family (HIN1)-like {Oryza sativa (japonica cultivar-group);}
MZ00038967	2.15952e-07	-0.245772	0.587907	-0.342134	9.01072e-06	0.519299	2.7235e-07	BRI1-KD interacting protein 116 {Oryza sativa
MZ00039183	1.20827e-08	-0.584364	-1.5236	2.10796	0.096041	1.14111e-05	1.67445e-07	beta-D-glucosidase (EC 3.2.1.-) glu2 precursor - maize {Zea mays;}
MZ00039345	4.01254e-08	0.153115	-0.560996	0.40788	0.00369448	0.232329	1.17906e-09	putative CCR4-NOT transcription complex, subunit 7 {Oryza sativa
MZ00039812	5.19958e-07	0.112938	-0.686938	0.574	0.0015339	0.0468578	2.54206e-07	acc oxidase {Zea mays;}
MZ00039919	6.85175e-10	0.260739	0.314185	-0.574924	0.667191	8.31982e-07	5.04896e-09	putative coatomer protein complex, subunit beta 2 (beta prime) {Oryza sativa
MZ00040238	2.93022e-09	0.236516	0.223065	-0.459582	0.890873	1.49822e-07	5.2151e-08	Similar to putative ubiquitin activating enzyme E1 (AF051135) {Oryza sativa
MZ00040421	9.5377e-08	1.16779	-1.99064	0.822851	0.000399591	0.623064	1.86618e-08	cold-regulated protein {Hordeum vulgare
MZ00040486	3.35907e-07	0.651866	0.497772	-1.14964	0.67265	0.000101067	1.61633e-07	Ribulose bisphosphate carboxylase large chain precursor (EC 4.1.1.39)(RuBisCO large subunit). {Zea mays;}
MZ00040560	3.77556e-10	-0.0410488	-0.625749	0.666798	0.00606528	0.00218252	3.07436e-09	glucose starvation-induced protein precursor (clone pZSS2) - maize
MZ00040731	4.25436e-08	-0.0528363	-0.642982	0.695818	0.0292019	0.00746963	4.77896e-09	sec14 like protein {Oryza sativa
MZ00040855	4.71221e-08	-0.194548	-1.22957	1.42412	0.00946874	1.6491e-05	2.17174e-07	putative pathogenesis related protein-1 {Oryza sativa
MZ00040858	8.33563e-08	0.367688	-2.11179	1.7441	0.0025933	0.055805	4.50602e-09	unknown protein {Oryza sativa
MZ00041026	4.22118e-07	-0.0954345	-1.07147	1.16691	0.0267149	0.00737074	2.60006e-07	Eukaryotic translation initiation factor 1A (EIF-1A) (EIF-4C). {Triticum aestivum;}
MZ00041051	8.07955e-07	-0.235009	-0.620858	0.855867	0.226047	0.00210218	2.58286e-07	polyubiquitin - maize
MZ00041146	4.67538e-07	-0.182334	-0.319976	0.50231	0.177982	1.38054e-06	2.23981e-07	proline-rich protein {Zea mays;}
MZ00041230	6.19102e-08	0.106774	-0.642982	0.536208	0.0033866	0.0835056	2.10016e-07	putative microtubial binding protein {Oryza sativa
MZ00041262	1.34816e-07	0.343661	0.200645	-0.544306	0.366742	2.28829e-05	2.24601e-07	nucleolar protein {Cicer arietinum;}
MZ00041306	5.39279e-08	-0.564224	-1.67204	2.23627	0.101959	0.000154639	1.1299e-07	putative ASR2 {Oryza sativa
MZ00041313	8.13969e-09	-0.165737	-1.34339	1.50913	0.0066153	2.67499e-05	1.82286e-07	plasma membrane intrinsic protein {Zea mays;}
MZ00041338	8.32783e-08	0.281021	-2.20545	1.92443	0.000929223	0.0100376	1.03059e-07	putative glutathione peroxidase {Sorghum bicolor;}
MZ00041589	4.94865e-07	0.59102	1.23659	-1.82761	0.0331129	3.22019e-06	1.07425e-07	protein kinase PK12 (EC 2.7.1.-), ethylene-induced - common tobacco {Nicotiana tabacum;}
MZ00041590	6.67179e-09	0.18381	0.195603	-0.379413	0.887803	1.66052e-06	1.55887e-08	Protein kinase AFC2 (EC 2.7.1.-). {Arabidopsis thaliana;}
MZ00041593	2.11702e-09	-0.0185714	0.436596	-0.418025	0.000238612	0.000834772	1.2337e-09	KH domain-like protein {Oryza sativa
MZ00041611	3.89135e-08	-0.301799	-1.1039	1.4057	0.0396229	4.22772e-05	9.02293e-08	Nonspecific lipid-transfer protein precursor (LTP) (Phospholipidtransfer protein) (PLTP) (Allergen Zea m 14). {Zea mays;}
MZ00041712	5.76585e-10	-0.384604	-0.436797	0.821401	0.672491	1.16535e-09	4.39826e-09	glutathione S-transferase GST 8 {Zea mays;}
MZ00041807	2.39008e-08	0.289138	0.326882	-0.61602	0.809915	1.06516e-05	5.03931e-08	hypothetical protein similar to Arabidopsis thaliana chromosome1
MZ00041925	2.2795e-10	0.754095	-2.54909	1.795	0.000254308	0.177521	3.22754e-08	unknown protein {Oryza sativa
MZ00041940	4.11256e-08	-0.323733	0.958654	-0.634921	2.02326e-05	0.132881	1.34759e-07	kinesin-like protein {Oryza sativa
MZ00041969	3.70028e-07	0.337161	0.813945	-1.15111	0.103875	8.02536e-05	1.73803e-07	putative protein phosphatase 2A regulatory subunit {Oryza sativa
MZ00042120	7.82494e-07	-0.184712	-0.768102	0.952814	0.0261797	0.000419005	3.14326e-07	unknown protein {Oryza sativa
MZ00042133	2.04326e-07	-0.51188	1.28963	-0.777749	6.2574e-05	0.425478	1.29393e-07	kinesin-like protein {Oryza sativa;}
MZ00042168	9.64615e-10	0.276361	-2.00827	1.73191	0.000988036	0.0318272	1.09151e-07	pathogenesis related protein-1 - maize
MZ00042212	3.48089e-07	0.0827235	-0.439986	0.357262	0.0031776	0.0980869	2.58616e-07	cytochrome P450 {Zea mays;}
MZ00042242	1.15783e-07	-0.423258	-1.34233	1.76559	0.0930091	0.000197789	2.26557e-07	adhesive/proline-rich protein homolog-like protein {Oryza sativa
MZ00042444	1.10985e-09	0.19464	-1.20136	1.00672	0.00074695	0.0310526	1.17003e-09	unknown protein {Oryza sativa
MZ00042451	1.69436e-08	0.412681	-0.883041	0.47036	0.000241801	0.839407	4.48429e-08	C2H2 type zinc finger containing protein {Oryza sativa
MZ00042546	3.11901e-08	0.167886	-0.915457	0.747572	0.00112811	0.0534819	1.76443e-08	similar to shock protein SRC2 unknown protein {Oryza sativa
MZ00042638	3.5249e-11	0.0563467	-1.51204	1.45569	0.00106029	0.00367974	1.06013e-09	catalase isozyme 3 (EC 1.11.1.6) {Zea mays;}
MZ00042699	2.22012e-11	0.0344868	-1.92519	1.89071	0.000837403	0.00129953	1.45448e-12	putative peroxidase {Oryza sativa
MZ00042871	1.94522e-07	0.421826	-2.00029	1.57846	0.00202521	0.0903867	3.49538e-08	putative r40c1 protein {Oryza sativa
MZ00042909	2.14931e-08	-0.373854	-0.753971	1.12782	0.143678	8.26174e-06	1.54794e-08	r40g2 protein {Oryza sativa
MZ00042955	5.12961e-08	0.798624	0.544965	-1.34359	0.491747	1.4867e-05	4.84335e-08	Heat shock protein 82. {Oryza sativa;}
MZ00042956	3.62705e-09	0.624562	0.692253	-1.31682	0.858191	0.00013766	3.65251e-10	Heat shock protein 82. {Oryza sativa;}
MZ00042959	2.17541e-08	0.44906	0.410815	-0.859875	0.866912	1.68469e-05	2.19385e-08	putative GAP SH3 binding protein {Oryza sativa
MZ00043118	2.33694e-08	0.175369	-0.557523	0.382154	0.00108903	0.274953	3.82907e-09	MFS18 protein precursor. {Zea mays;}
MZ00043155	1.10808e-07	-0.349268	-0.490375	0.839643	0.310755	3.67958e-07	4.01203e-08	putative metal-binding protein {Oryza sativa
MZ00043165	1.74335e-09	0.494115	0.561619	-1.05573	0.790359	1.09652e-05	6.18461e-10	SAR DNA binding protein {Oryza sativa;}
MZ00043179	4.02485e-09	-0.115906	-1.84501	1.96092	0.000899119	0.000144505	1.78913e-09	subtilisin/chymotrypsin inhibitor - maize {Zea mays;}
MZ00043208	1.70149e-07	0.485971	0.990374	-1.47634	0.187696	6.61959e-05	1.17151e-07	putative nucleolin {Oryza sativa
MZ00043241	5.29655e-07	-0.0228567	-0.312197	0.335054	0.0300735	0.0116376	3.44062e-07	Phosphoglycerate kinase, chloroplast precursor (EC 2.7.2.3). {Triticum aestivum;}
MZ00043254	8.73979e-07	-0.0663216	-1.2126	1.27892	0.00163093	0.000900856	1.74808e-07	glutamine synthetase {Zea mays;}
MZ00043305	9.98883e-08	0.0500909	-0.713317	0.663226	0.00342521	0.0107675	4.49078e-08	putative microtubial binding protein {Oryza sativa
MZ00043339	2.44393e-08	0.467578	-1.84629	1.37871	0.000694912	0.110718	2.29938e-09	Thiazole biosynthetic enzyme 1-2, chloroplast precursor. {Zea mays;}
MZ00043519	2.05774e-08	-0.199205	0.693265	-0.494061	1.65929e-05	0.0842918	1.62458e-08	putative WD-40 repeat protein {Oryza sativa
MZ00043526	8.08876e-08	-0.095885	0.404225	-0.308339	4.2691e-05	0.0508669	5.56556e-08	unknown protein {Oryza sativa
MZ00043608	3.36085e-08	-0.06433	-0.841586	0.905916	0.0437861	0.0176528	1.69127e-08	OSJNBb0061C13.1 {Oryza sativa (
MZ00043635	6.0154e-08	-0.106161	-0.669065	0.775225	0.011409	7.25915e-05	1.05894e-07	putative leucine-rich repeat protein {Oryza sativa
MZ00043663	1.29125e-07	0.211586	-0.983876	0.77229	0.00135951	0.0888434	5.16331e-08	unknown protein {Oryza sativa
MZ00043791	2.50922e-07	-0.220565	-0.458948	0.679513	0.186519	7.4431e-05	1.52072e-07	arm repeat containing protein homolog - Arabidopsis thaliana
MZ00043799	5.51877e-12	0.516443	-1.64475	1.1283	4.35157e-06	0.0828896	2.9268e-11	putative chloroplastic RNA-binding protein, with alternative splicing isoforms {Oryza sativa
MZ00043932	1.15704e-07	-0.140802	-0.474814	0.615616	0.0186561	7.43185e-05	9.25803e-08	hypothetical protein {Oryza sativa
MZ00043936	2.5545e-07	0.225618	-0.552349	0.32673	0.00328507	0.650725	1.23682e-08	putative transcription initiation factor {Oryza sativa
MZ00043996	2.30747e-07	-0.162481	-0.946159	1.10864	0.0230816	0.000263293	2.69426e-07	Bax inhibitor-1 (BI-1) (OsBI-1). {Oryza sativa;}
MZ00044023	5.72759e-07	-0.0326312	-0.695514	0.728145	0.00733494	0.00388009	2.40153e-07	cinnamoyl-CoA reductase {Zea mays;}
MZ00044069	8.34669e-08	0.356107	1.04445	-1.40055	0.0338502	7.47097e-06	3.1267e-08	dTDP-D-glucose 4,6-dehydratase-like {Oryza sativa
MZ00044103	6.16214e-08	-0.693786	-1.9338	2.62758	0.0559975	7.86087e-06	6.52231e-08	putative oxalate oxidase {Oryza sativa
MZ00044165	1.74061e-08	-0.417264	-0.555228	0.972492	0.519704	1.06355e-07	3.37957e-07	extensin-like protein {Oryza sativa
MZ00044185	4.60489e-07	-0.19499	-0.799142	0.994132	0.0652336	0.00166556	3.09713e-07	putative ripening protein {Calystegia soldanella;}
MZ00044231	2.94165e-08	0.0160178	-0.690945	0.674928	0.0112188	0.017381	7.60388e-09	elicitor-responsive gene 3 [imported] - rice
MZ00044248	9.09579e-09	-0.519974	-1.02688	1.54686	0.156685	1.40731e-06	4.14599e-08	putative peroxidase {Oryza sativa
MZ00044388	2.17654e-07	0.0265095	-1.56254	1.53603	0.00804333	0.00947672	9.55382e-08	putative protease inhibitor {Oryza sativa
MZ00044418	2.50916e-07	0.289346	0.389716	-0.679063	0.514024	1.65909e-06	2.75364e-07	101 kDa heat shock protein {Zea mays;}
MZ00044553	1.46659e-06	-0.135567	-0.958095	1.09366	0.067198	0.00636333	2.79568e-07	putative finger transcription factor {Oryza sativa
MZ00044638	4.38054e-08	-0.29804	-0.300774	0.598814	0.985956	4.81396e-06	3.1061e-07	histidine amino acid transporter {Oryza sativa
MZ00044779	4.65268e-07	-0.170988	-0.763664	0.934652	0.0629518	0.00201375	2.65479e-07	At5g40020 {Arabidopsis thaliana;}
MZ00044804	3.97347e-07	0.123846	-1.35797	1.23413	0.00785537	0.0305532	6.83185e-08	F20D23.22 protein - Arabidopsis thaliana
MZ00044829	1.19284e-09	-0.469659	-0.377464	0.847123	0.525204	4.76882e-08	5.71355e-09	putative histidine amino acid transporter {Oryza sativa
MZ00044849	6.62339e-08	-0.302484	-0.344058	0.646542	0.771013	2.11553e-06	7.8746e-08	hypothetical protein {Oryza sativa
MZ00044854	1.6404e-10	0.969366	-2.48156	1.51219	0.000167574	0.434395	8.65047e-12	early nodulin 75 precursor-like protein {Oryza sativa
MZ00045590	3.7766e-09	2.6578	1.6175	-4.2753	0.302464	5.83611e-07	1.44396e-07	putative senescence-associated protein {Pisum sativum;} TRSiRGRR0000062
MZ00046207	1.79075e-09	0.0550084	0.41581	-0.470819	0.00194323	3.88661e-05	9.7988e-10	putative DNA binding protein {Arabidopsis thaliana;}
MZ00047084	1.60596e-07	0.114568	-0.717347	0.602779	9.36374e-05	0.0153731	6.68517e-08	putative ATPase {Oryza sativa
MZ00047180	7.34821e-07	-0.0893741	-1.93948	2.02885	0.00163981	0.00138337	2.02362e-07	LMBR1 integral membrane family protein-like {Oryza sativa
MZ00047181	2.12627e-07	-0.163139	-0.743317	0.906456	0.00806605	0.000271016	3.31358e-07	LMBR1 integral membrane family protein-like {Oryza sativa
MZ00048355	4.02362e-07	-0.290431	-0.392587	0.683017	0.525675	8.53782e-06	2.71859e-07	putative PWWP domain protein {Oryza sativa
MZ00048676	1.21601e-09	0.24022	-0.918505	0.678285	0.00124432	0.16831	1.7823e-08	expressed protein {Oryza sativa
MZ00049279	9.84604e-11	-0.401811	-0.90542	1.30723	0.054086	3.86654e-07	4.63268e-10	peroxidase {Asparagus officinalis;}
MZ00049747	2.83418e-10	-0.0644716	-0.699815	0.764286	0.00550651	0.00114972	4.10213e-09	steroid 5alpha-reductase-like protein {Oryza sativa
MZ00051064	4.93597e-08	-0.256988	-0.442456	0.699445	0.0919883	8.74096e-07	5.34187e-08	hypothetical protein {Sorghum bicolor;}
MZ00051975	3.52318e-07	0.0433364	0.289226	-0.332562	0.100526	0.0166746	2.22387e-08	putative auxin independent growth-related protein {Oryza sativa
MZ00052099	6.20488e-09	-0.132067	-0.4014	0.533467	0.0268295	8.2364e-06	3.57602e-09	short-chain alcohol dehydrogenase {Tripsacum dactyloides;}
MZ00052471	5.77996e-07	-0.0626177	0.302894	-0.240276	0.000867419	0.0413062	3.11791e-07	hypothetical protein (AC002986) {Oryza sativa
MZ00054534	1.64863e-08	1.36595	1.04431	-2.41026	0.641414	6.22655e-05	9.21606e-10	putative XAP-5 protein {Oryza sativa
MZ00054755	7.26937e-07	0.0170128	0.222165	-0.239177	0.0520781	0.0178593	1.46861e-07	putative PSTVd RNA-biding protein {Oryza sativa
MZ00055089	2.315e-07	0.0307863	0.572875	-0.603662	0.00338508	0.000260027	1.76782e-07	OSJNBa0011J08.7 {Oryza sativa
MZ00055122	6.17276e-11	0.0148484	-1.13362	1.11878	0.000960349	0.00231593	5.24661e-09	arm repeat-containing protein-like protein {Oryza sativa
MZ00056406	9.66601e-13	0.00373033	-2.03948	2.03575	0.000544924	0.000630266	1.91965e-12	putative peroxidase {Oryza sativa
MZ00056539	6.7506e-09	0.121797	-1.05076	0.928967	0.00201238	0.0218595	1.60181e-09	putative glucosyltransferase {Oryza sativa
MZ00056628	8.5184e-09	-0.120125	-1.39731	1.51744	0.00658717	0.000288184	5.7521e-08	copper chaperone {Populus alba x Populus tremula var. glandulosa;}
MZ00056661	7.09934e-11	0.0155869	-0.690712	0.675125	0.000656852	0.00190856	1.38441e-09	putative proline-rich protein APG {Oryza sativa (
MZ00056983	4.11583e-09	0.938212	-2.10318	1.16496	5.774e-05	0.695037	4.35041e-09	hypothetical protein {Oryza sativa
MZ00057049	9.03493e-09	0.739036	-2.06462	1.32559	0.000505783	0.396183	7.70169e-08	putative protease inhibitor {Oryza sativa
MZ00057149	6.73259e-07	-0.00143618	-0.427674	0.42911	0.0301367	0.0308342	2.43415e-07	unknown protein {Oryza sativa
MZ00057196	7.27863e-08	-0.172289	-0.257031	0.42932	0.546629	0.000534965	1.55563e-08	expressed protein {Oryza sativa
MZ00002346	3.82018e-07	-0.267303	0.379986	-0.112682	3.85403e-06	0.127873	1.55281e-06	putative DNA repair and recombination protein {Oryza sativa (japonica cultivar-group);}
MZ00005583	1.17999e-05	-0.405035	-1.11633	1.52136	0.0430241	0.000111204	2.11287e-06	putative copine III {Oryza sativa (japonica cultivar-group);}
MZ00013014	8.77985e-07	-0.330514	-0.351333	0.681847	0.819692	6.68068e-07	8.02214e-07	glossy1 protein gl1 - maize {Zea mays;}
MZ00013100	9.20151e-07	-0.111627	0.399635	-0.288008	2.20319e-05	0.0606819	3.53068e-07	putative MURBZC {Zea mays;}
MZ00013315	5.83376e-07	0.0702219	-0.73177	0.661548	0.000885454	0.0213601	8.30066e-07	putative class III chitinase {Oryza sativa (japonica cultivar-group);}
MZ00013519	3.39202e-06	-0.0259311	-0.861425	0.887357	0.0229412	0.00789462	2.35599e-06	Histone H2B.3. {Zea mays;}
MZ00013547	8.50528e-07	-0.0390832	-1.00381	1.04289	0.0140392	0.00723947	3.63865e-07	thaumatin-like protein. {Zea mays;}
MZ00017099	1.17998e-07	0.34053	0.151815	-0.492345	0.175677	1.83922e-05	6.33034e-07	putative formylglycinamide ribonucleotide amidotransferase {Oryza sativa
MZ00018230	4.19293e-06	0.112854	0.328831	-0.441684	0.214862	0.00383145	1.82823e-06	putative cleavage and polyadenylation specific factor {Oryza sativa
MZ00019301	5.36761e-06	-0.176281	-0.361052	0.537333	0.0943515	2.69764e-05	1.1333e-06	NPH3 family protein {Oryza sativa
MZ00020357	6.52242e-06	0.112029	-0.585993	0.473964	0.00714718	0.138805	3.04442e-06	proliferating cell nuclear antigen {Oryza sativa
MZ00027375	4.36317e-07	-0.270871	-0.115772	0.386643	0.0880932	9.20116e-07	2.55383e-06	5' repair endonuclease {Arabidopsis thaliana;}
MZ00000656	5.85699e-05	-0.405146	-0.729031	1.13418	0.310991	0.000199202	1.80881e-05	putative permease 1 {Oryza sativa
MZ00001975	6.21609e-06	-0.341085	-0.575382	0.916467	0.483256	0.000452175	1.23411e-05	putative disease resistance protein {Oryza sativa
MZ00005319	1.0793e-05	0.00892937	0.203662	-0.212591	0.0379405	0.0390205	1.79567e-05	putative MURAZC {Zea mays;}
MZ00013285	5.7097e-05	-0.0567753	-0.393251	0.450027	0.161564	0.0292393	1.4982e-05	thaumatin-like protein - Arabidopsis thaliana
MZ00014229	1.02064e-05	-0.961841	-1.32023	2.28207	0.680995	0.000481721	2.00218e-05	pathogen-related protein {Oryza sativa;}
MZ00014593	4.96957e-05	-0.359807	-0.511585	0.871393	0.362819	0.000108982	2.54776e-05	putative cyclophilin {Oryza sativa
MZ00014909	4.03236e-06	-0.496282	0.872598	-0.376316	2.79114e-05	0.554934	1.7015e-05	putative root hair defective 3 (RHD3) {Oryza sativa
MZ00015573	5.05474e-06	0.290951	0.348034	-0.638984	0.761201	1.75118e-05	1.44384e-05	translocon Tic40-like protein {Arabidopsis thaliana;}
MZ00015757	4.27714e-05	-0.166857	-0.34146	0.508317	0.310118	0.00124012	1.60501e-05	BRI1-KD interacting protein 132 {Oryza sativa
MZ00016315	3.02123e-05	0.0773534	0.252622	-0.329975	0.198492	0.00611409	1.22663e-05	hydroxyproline-rich glycoprotein DZ-HRGP {Volvox carteri f. nagariensis;}
MZ00016562	6.26983e-06	0.156446	0.191641	-0.348088	0.794241	0.003709	1.94372e-05	putative nucleoporin PRECOZ {Arabidopsis thaliana;}
MZ00019475	2.8609e-07	-0.63442	-0.228001	0.862422	0.0423864	7.2138e-08	1.6058e-05	putative hydroxycinnamoyl transferase {Oryza sativa
MZ00019594	1.36721e-05	0.187153	0.177277	-0.36443	0.945709	0.000670783	1.73943e-05	histone-lysine N-methyltransferase-like protein {Oryza sativa
MZ00023379	5.29965e-05	-0.166558	-0.430095	0.596654	0.304285	0.0061574	2.34182e-05	histone H3. {Helicoverpa zea;}
MZ00024529	8.62157e-07	0.33793	0.44535	-0.78328	0.661908	1.57726e-05	2.16761e-05	probable DNA (cytosine-5-)-methyltransferase (EC 2.1.1.37) ZMET1 - maize {Zea mays;}
MZ00025021	1.71837e-05	0.154812	0.149253	-0.304065	0.945024	2.15017e-05	1.56402e-05	putative RNA helicase, DRH1 {Oryza sativa
MZ00025326	4.55679e-05	-0.0783903	-0.463477	0.541867	0.158326	0.040347	2.60987e-05	aspartic proteinase {Oryza sativa
MZ00025513	1.33144e-05	-0.556504	-0.466335	1.02284	0.724816	1.38685e-05	1.24606e-05	cinnamic acid 4-hydroxylase {Sorghum bicolor;}
MZ00025631	2.87265e-05	-0.154632	0.55266	-0.398028	0.00255908	0.220097	1.21799e-05	putative ethylene-responsive RNA helicase {Oryza sativa
MZ00026392	1.08181e-05	-0.302621	-0.702835	1.00546	0.242922	0.000249289	1.36331e-05	Bax inhibitor-1 (BI-1)
MZ00026581	2.76113e-05	-0.313218	-0.309545	0.622763	0.981452	1.84803e-05	2.65158e-05	putative flavonol synthase {Oryza sativa
MZ00030489	3.18556e-05	-0.116866	-0.434714	0.55158	0.178393	0.00689292	1.40336e-05	putative multidrug resistance protein {Oryza sativa
MZ00030532	2.33019e-06	0.18961	-0.821706	0.632096	0.00823252	0.261508	2.59169e-05	putative protease inhibitor {Oryza sativa
MZ00034974	5.24566e-05	-0.0776042	-0.501763	0.579367	0.15616	0.033914	1.594e-05	histone H2A {Oryza sativa
MZ00035108	2.38024e-05	-0.0173655	0.211533	-0.194167	0.00834315	0.00689805	2.58351e-05	putative gag/pol polyprotein {Oryza sativa
MZ00036873	2.48729e-05	-0.284812	-0.336031	0.620843	0.784249	0.000202055	1.47849e-05	putative cinnamoyl-CoA reductase {Oryza sativa
MZ00038348	1.423e-05	0.436736	-0.927396	0.49066	0.00157606	0.889925	2.58045e-05	cathepsin B-like cysteine proteinase (EC 3.4.22.-) - wheat
MZ00039022	9.46027e-05	-0.0560773	0.264458	-0.208381	0.0329961	0.262469	1.68909e-05	putative DEAD box-like RNA helicase {Oryza sativa
MZ00039875	6.63783e-08	0.261397	0.295803	-0.5572	0.822242	1.68196e-07	1.59706e-05	putative transcription co-activator {Arabidopsis thaliana;}
MZ00041683	2.07755e-08	0.273226	0.197351	-0.470577	0.521328	2.89163e-08	1.76958e-05	putative DNA damage binding protein 1 {Oryza sativa
MZ00041692	9.10523e-06	-0.0505139	0.522402	-0.471888	0.00440243	0.00532144	1.10567e-05	putative chromosome region maintenance protein {Oryza sativa
MZ00043264	2.48146e-06	1.40018	0.566957	-1.96714	0.0455251	4.33098e-07	1.66046e-05	putative RNA helicase {Oryza sativa
MZ00044267	3.16475e-05	-0.503408	-0.775375	1.27878	0.461018	0.000151982	1.27894e-05	putative PrMC3 {Oryza sativa
MZ00045168	0.000146108	0.000303968	0.143251	-0.143555	0.169327	0.154657	1.89221e-05	reverse transcriptase {Zea mays;}
MZ00057018	5.23395e-06	-0.041648	0.449767	-0.40812	0.00967113	0.0149073	1.38022e-05	hydroxyproline-rich glycoprotein-like {Oryza sativa
MZ00000005	4.06792e-05	-0.390496	-0.67223	1.06273	0.147809	6.2507e-05	8.81323e-06	lipoxygenase {Zea mays;}
MZ00002045	3.39024e-05	-0.0932104	-0.349063	0.442274	0.0725066	0.000769862	8.7648e-06	putative aspartic proteinase nepenthesin I {Oryza sativa
MZ00004337	2.98959e-05	-0.192269	-0.723237	0.915507	0.0614269	0.000325007	1.04884e-05	putative o-methyltransferase ZRP4 {Oryza sativa
MZ00010105	2.39791e-06	-0.144711	-0.239524	0.384235	0.425016	4.07055e-05	7.63881e-06	putative protease inhibitor/seed storage/LTP family protein {Oryza sativa
MZ00012936	1.59225e-05	-0.123438	-0.357699	0.481138	0.151867	0.00333646	1.09596e-05	putative phytochelatin synthetase {Oryza sativa
MZ00013642	2.60989e-05	-0.13699	0.663324	-0.526334	0.000310675	0.0426649	7.23173e-06	putative histone H2A protein {Oryza sativa
MZ00014415	1.26366e-05	-0.103691	0.457444	-0.353752	0.0010957	0.0483917	9.28501e-06	putative minichromosome maintenance deficient protein 5 {Oryza sativa
MZ00014892	9.06524e-07	-0.0573415	0.45207	-0.394729	0.00250983	0.00788178	4.11435e-06	putative pre-rRNA processing protein RRP5 {Oryza sativa
MZ00015593	9.84868e-06	0.185308	-0.772238	0.58693	0.00513059	0.195275	4.00635e-06	ZmNAS1 {Zea mays;} nicotianimine synthase
MZ00016076	1.00748e-05	-0.242342	0.512375	-0.270033	1.73571e-05	0.761475	9.67827e-06	putative Hec1 protein {Oryza sativa chromatin remoodeling
MZ00016604	2.44111e-05	-0.0761014	0.359551	-0.283449	0.0007877	0.089365	7.68638e-06	U2 snRNP auxiliary factor, small subunit {Oryza sativa;}
MZ00016723	2.36134e-06	0.221769	0.181879	-0.403648	0.768073	9.0167e-05	8.13099e-06	U88 {Human herpesvirus 6;}
MZ00016728	1.23229e-06	0.504214	0.25836	-0.762575	0.154043	5.97018e-07	4.97643e-06	putative U2 snRNP protein A' {Oryza sativa
MZ00017604	6.49143e-06	-0.265664	-0.931152	1.19682	0.039464	0.000930211	4.06581e-06	MutT/nudix-like {Oryza sativa
MZ00018880	6.58792e-06	0.188457	0.434947	-0.623404	0.274177	0.00129912	3.76317e-06	putative copine III {Oryza sativa
MZ00019596	1.02253e-05	0.176176	0.190769	-0.366945	0.89177	0.000167115	8.33727e-06	endoribonuclease L-PSP family protein-like {Oryza sativa
MZ00020357	6.52242e-06	0.112029	-0.585993	0.473964	0.00714718	0.138805	3.04442e-06	proliferating cell nuclear antigen {Oryza sativa
MZ00021835	2.59466e-05	0.464635	-1.4996	1.03496	0.0146648	0.42246	3.37819e-06	N-hydroxycinnamoyl/benzoyltransferase-like protein {Oryza sativa
MZ00023421	5.12036e-07	0.27058	0.114813	-0.385393	0.091992	3.00356e-07	6.57309e-06	minichromosomal maintenance factor {Triticum aestivum;}
MZ00024090	2.6183e-07	0.146478	0.388452	-0.53493	0.177556	0.00010607	6.28472e-06	putative DNA topoisomerase II {Oryza sativa
MZ00024724	1.9189e-05	-0.0976074	-0.423333	0.520941	0.113043	0.00476017	7.39743e-06	putative nuclease I {Oryza sativa
MZ00025345	2.87219e-06	-0.102301	0.543957	-0.441656	0.000447847	0.00258208	4.0495e-06	transcriptional co-repressor -like {Oryza sativa
MZ00025431	1.21846e-05	-0.0324391	-0.73077	0.76321	0.0371965	0.0288251	7.22903e-06	Bowman-Birk type trypsin inhibitor. {Hordeum vulgare;} TC207848
MZ00029061	1.98939e-06	0.322552	0.0287482	-0.3513	0.0239258	4.30336e-05	6.14531e-06	mitochondrial uncoupling protein 1 {Saccharum officinarum;}
MZ00030478	1.99569e-06	-0.251992	-0.795933	1.04793	0.154934	0.000822741	3.76575e-06	monooxygenase (EC 1.-.-.-) 2 - Arabidopsis thaliana
MZ00032962	1.13238e-05	-0.370584	-0.416016	0.7866	0.770414	1.54142e-05	5.78727e-06	putative cyclic nucleotide-binding transporter 1 {Oryza sativa
MZ00036636	9.31034e-06	-0.22862	-0.340464	0.569083	0.364632	3.88351e-05	3.61859e-06	probable trypsin inhibitor - maize {Zea mays;}
MZ00039365	5.10051e-05	0.0662371	0.175401	-0.241638	0.421686	0.0358882	1.03628e-05	putative retrotransposon RIRE1 poly protein {Zea mays;}
MZ00039775	1.73511e-05	0.102807	-0.483538	0.38073	0.00856454	0.182776	7.3431e-06	xylanase inhibitor protein I {Triticum aestivum;}
MZ00040435	1.60649e-06	-0.399006	1.14637	-0.747365	0.000232379	0.20423	6.31274e-06	putative thaumatin-like protein {Oryza sativa
MZ00041276	8.12135e-05	0.132431	-1.00619	0.873756	0.0790764	0.226693	1.01384e-05	chitinase {Zea mays subsp. parviglumis;}
MZ00041662	2.69826e-07	0.246662	0.193748	-0.44041	0.61138	2.96391e-07	3.54429e-06	putative valyl tRNA synthetase {Oryza sativa
MZ00042817	1.88084e-05	0.278253	-1.0976	0.819346	0.00778303	0.22054	4.22845e-06	histone H3 (clone pH3c-1) - alfalfa {Medicago sativa;}
MZ00042841	1.81163e-07	3.11877	0.645254	-3.76402	0.0281766	2.14861e-06	8.26671e-06	Histone H2A. {Zea mays;}
MZ00044339	2.00108e-05	0.266434	-0.534515	0.268081	0.0050803	0.99478	8.44487e-06	cysteine proteinase inhibitor Scb-like protein {Oryza sativa
MZ00044839	2.56124e-05	-0.062512	0.326175	-0.263663	0.00260989	0.107468	1.00287e-05	mitochondrial uncoupling protein 3 {Saccharum officinarum;}
MZ00045479	1.14241e-05	-0.349049	-0.536772	0.885821	0.296512	5.05108e-05	5.57732e-06	pol protein homolog - maize retrotransposon Opie-2 {Zea mays;}
MZ00046736	3.43915e-05	-0.0797303	-0.138003	0.217733	0.280925	0.000112582	9.24209e-06	putative DNA-damage-inducible protein P {Oryza sativa
MZ00051062	8.13788e-06	0.254746	0.235995	-0.490741	0.864867	4.32228e-06	9.95134e-06	putative DNA2-NAM7 helicase family protein {Oryza sativa
MZ00056303	3.31979e-05	-0.180279	-0.349117	0.529396	0.11665	0.000127075	9.57544e-06	S-ribonuclease binding protein SBP1-like {Oryza sativa
MZ00029517	4.93308e-06	0.047276	0.251748	-0.299024	0.0351767	0.000813859	1.53819e-06	HhH-GPD base excision DNA repair protein-related-like {Oryza sativa
MZ00029688	6.66582e-07	0.0232301	0.282852	-0.331796	0.0313432	0.00360865	3.13522e-07	putative DNA repair protein rhp16 {Oryza sativa
MZ00029711	2.96318e-06	-0.0566497	0.377065	-0.320415	0.00274805	0.0301046	2.13128e-06	putative isoleucyl-tRNA synthetase {Oryza sativa
MZ00029746	1.77292e-06	0.200647	0.447697	-0.648343	0.27569	0.000886093	1.16077e-06	putative RNA helicase {Oryza sativa
MZ00030586	2.35343e-06	0.040983	0.21214	-0.253123	0.15474	0.025507	1.11963e-06	putative copia-type pol polyprotein {Zea mays;}
MZ00033428	1.39258e-05	0.34643	-1.42077	1.07434	0.0130633	0.23511	1.58617e-06	putative chitinase {Musa acuminata;}
MZ00033520	5.25203e-08	-0.0470726	0.476042	-0.428969	0.00475499	0.0317232	2.65014e-08	centromere protein-like {Oryza sativa
MZ00034469	1.03923e-07	0.936375	1.58544	-2.52182	0.254393	5.7189e-06	5.90939e-08	DNA-directed RNA polymerase beta'' chain
MZ00035209	7.18628e-09	1.95963	0.591413	-2.55104	0.0367582	1.99301e-07	1.98034e-06	dnaK-type molecular chaperone hsp70 - rice (fragment)
MZ00035455	3.79717e-08	-0.131639	-0.872171	1.00381	0.0177871	0.00121866	3.50767e-08	cysteine proteinase CP1 {Oryza sativa
MZ00036510	9.92374e-08	-0.0709343	-1.34111	1.41205	0.008724	0.00178999	7.53971e-08	exonuclease-like {Oryza sativa
MZ00036538	2.5708e-10	-0.415356	-2.10232	2.51768	0.00408855	9.98253e-07	8.87685e-09	subtilisin/chymotrypsin inhibitor - maize {Zea mays;}
MZ00037253	1.04347e-11	-0.0518534	-1.77025	1.8221	0.000198093	9.56827e-05	2.08999e-11	subtilisin/chymotrypsin inhibitor - maize {Zea mays;}
MZ00037339	1.62653e-07	0.0341822	-0.646909	0.612727	0.00280736	0.013717	1.72231e-07	chitinase (EC 3.2.1.14) III C10150 - rice {Oryza sativa;}
MZ00037437	5.54265e-07	-0.111328	-0.473765	0.585093	0.0328194	0.000877379	4.59121e-07	putative RNA Polymerase II subunit 14.5 kD {Oryza sativa
MZ00038231	4.47219e-07	-0.127616	-1.01452	1.14214	0.0383056	0.00141613	2.26441e-06	Histone H4 homologue {Sesbania rostrata;}
MZ00038843	6.68486e-06	-0.0239979	-0.993413	1.01741	0.0305194	0.0178541	2.56478e-06	putative small nuclear ribonucleoprotein polypeptide E {Oryza sativa
MZ00039345	4.01254e-08	0.153115	-0.560996	0.40788	0.00369448	0.232329	1.17906e-09	putative CCR4-NOT transcription complex, subunit 7 {Oryza sativa
MZ00040159	3.04344e-06	-0.0537312	0.735974	-0.682243	0.00218602	0.0074379	9.7331e-07	putative RUB1 conjugating enzyme {Zea mays;}
MZ00040855	4.71221e-08	-0.194548	-1.22957	1.42412	0.00946874	1.6491e-05	2.17174e-07	putative pathogenesis related protein-1 {Oryza sativa
MZ00041242	1.919e-06	-0.0286515	-0.861485	0.890137	0.0243715	0.00552718	2.79368e-06	cysteine protease {Zea mays;}
MZ00041660	3.34472e-06	-0.394819	-0.669388	1.06421	0.509196	0.00170235	1.10949e-06	putative MATE efflux family protein {Oryza sativa
MZ00042168	9.64615e-10	0.276361	-2.00827	1.73191	0.000988036	0.0318272	1.09151e-07	pathogenesis related protein-1 - maize {Zea mays;}
MZ00042332	2.02046e-06	-0.293489	-0.393564	0.687053	0.386397	4.36765e-06	1.00971e-06	chitinase {Oryza sativa;}
MZ00043035	2.30909e-07	0.294999	-1.26578	0.970779	0.00445993	0.202551	1.3503e-06	chitinase (EC 3.2.1.14) PRm 3 - maize {Zea mays;}
MZ00043118	2.33694e-08	0.175369	-0.557523	0.382154	0.00108903	0.274953	3.82907e-09	MFS18 protein precursor. {Zea mays;}
MZ00043165	1.74335e-09	0.494115	0.561619	-1.05573	0.790359	1.09652e-05	6.18461e-10	SAR DNA binding protein {Oryza sativa;}chromatin remodeling
MZ00043179	4.02485e-09	-0.115906	-1.84501	1.96092	0.000899119	0.000144505	1.78913e-09	subtilisin/chymotrypsin inhibitor - maize {Zea mays;}
MZ00043949	1.99981e-07	0.0855667	-1.05327	0.967708	0.00122322	0.0234483	2.14732e-06	defensin 1 precursor - wheat {Triticum aestivum;}
MZ00043996	2.30747e-07	-0.162481	-0.946159	1.10864	0.0230816	0.000263293	2.69426e-07	Bax inhibitor-1 (BI-1) (OsBI-1). {Oryza sativa;}
MZ00044023	5.72759e-07	-0.0326312	-0.695514	0.728145	0.00733494	0.00388009	2.40153e-07	cinnamoyl-CoA reductase {Zea mays;}
MZ00044385	8.32139e-07	-0.194271	-0.376403	0.570675	0.337803	0.000387412	7.9614e-07	putative Tam3-like transposon protein {Oryza sativa
MZ00044388	2.17654e-07	0.0265095	-1.56254	1.53603	0.00804333	0.00947672	9.55382e-08	putative protease inhibitor {Oryza sativa
MZ00054534	1.64863e-08	1.36595	1.04431	-2.41026	0.641414	6.22655e-05	9.21606e-10	putative XAP-5 protein {Oryza sativa
MZ00054755	7.26937e-07	0.0170128	0.222165	-0.239177	0.0520781	0.0178593	1.46861e-07	potato spindle tuber viroid putative PSTVd RNA-biding protein {Oryza sativa
MZ00056117	1.20096e-06	-0.191122	-0.280088	0.47121	0.426161	4.51236e-06	9.51324e-07	putative o-methyltransferase ZRP4 {Oryza sativa
MZ00057049	9.03493e-09	0.739036	-2.06462	1.32559	0.000505783	0.396183	7.70169e-08	putative protease inhibitor {Oryza sativa
Legend: The 500 genes with the most significant differential expression were selected for primary analysis. The Experimental p-value indicates the statistical significance of the interaction between the Control, WCR + tetracycline and WCR - tetracycline treatments. The columns under the Relative Expresion heading display the the normalized value for the average expression data of the replicates f…
