# Supplementary material for: Microbial Symbionts in Insects Influence Down-Regulation of Defense Genes in Maize
Source: PLoS One. 2010 Jun 28;5(6):e11339. doi: 10.1371/journal.pone.0011339 (PMC2893166; doi:10.1371/journal.pone.0011339)
Supplement: Table S3 — Primers used for QRT-PCR and semi quantitative RT-PCR. (0.05 MB XLS) [file pone.0011339.s003.xls]

## Sheet: Sheet1
Table S3. Primers used for QRT-PCR and semi quantitative RT-PCR
ID	Forward	Reverse
MZ00000977	TATACGTACGCAAACACGAGCTGC	AGATCACCTTCTGCCCGTGAGAAAC
MZ00004041	CACTGCCCATCTGCTGAACAGAGAAA	TGTTCGAAGTTGGTTACAGGGCGT
MZ00004486	TCATCTGCAACTATTACCCGCCGA	ACACGCGCGTATGATTGATGCT
MZ00012518	CTTGCTCAACAACCTCACCACACA	AAGTGCTCGGCCGTCAACTACTAA
MZ00013897	ACCCTCGCGAAACCAAGAGTTTAC	GCTGCAAACGGAAAGTACAAGCAC
MZ00016498	CGTCAACGAGATCAACCTGTTCGT	TGGACATAGACACTTCACCCAACC
MZ00018372	TCAACCAGCAGCTTGTCAACTACC	ACTTGAAGCCTTGGCTCCTGGAAT
MZ00018389	AGGGAAGCTCCAATCCGAGTTCAA	TTCGGATACATCAGTCAGCTCGCA
MZ00020156	TTATCCACCGGCACCATACATCCA	AAGATTGGAGGCTAGGCATCACCA
MZ00020474	CAGTCACTCATCTAATGCAGCCGA	GCCAATGAAACCGCCACTGAAGTT
MZ00021144	TCCATGATCAAGATGGGCAACGCT	GCAAGCTACAATTCCGTTGCGTCA
MZ00024006	GATGTGGTCACCTGGGTTTGCTTT	GGCACTCTCCGAAGCTTGAATGTA
MZ00025038	GAGTTATATGGATGTGATCCCACACG	CGAGAACGAATGTAGTATTTCGTGAGAC
MZ00027915	TCGTCAGGATGGTGGAGGCATA	TTGAAGCAACCAAACAGAGGAGCC
MZ00028247	GTCAAGTTGCCCGTCTTCTGATTC	CAAATCCGCTTTCGAAATCACATACGC
MZ00028764	AGAAGGGCCTCATCCCGCT
MZ00029688	TTCCTGATGGACCCTTGGTGGAAT	AACACCAGCTGCTTCTTCTGTTGC
MZ00030882	AATCTTGCAGCTCTCCCTCGAAGA	AATCACCGAGCTGTTAAGGACCGA
MZ00033520	TGGCAGGAGGTGAAGTAGCTAAGA	GCTGCAGATGATGTTGAACGGCTT
MZ00034469	CGCCAGTTGTGCACCTTCATTCAA	TTAAGTCTCCTTCCGCGCCTCTTT
MZ00036196	GTAGTTGCCATGTGTCAGCCAGTT	CATCTGTGTAGCACAAAGAGGCAG
MZ00036538	CAAGAGGAGCAGCTTTGGCTTCAA	AGTACACGTAGCAGCGTGCCTATT
MZ00036720	CGTCACCAAGTTCACCTCGTCCTAA	GTATGCCAGAATTATATATTGCACTGCTC
MZ00042168	GCAACAGCAACTACCAAGTCACCT	CGTGCACGTGTAATGCACGCTTAT
MZ00043996	CGTAGCTGGGTGAGCTACTAATGT	ACAACACATTGCCGGAGACACAAG
MZ00044023	TGTTTGCTAGCCCTGAGCTGAAGA	GTTTGCTGGCACCATTTCCCACTT
MZ00044388	TGCACCTCCTCCATCTTCAGGTTA	GCATTGCTCTTATCAGTGCGCCAA
MZ00054755	TGCATATCTTGCCGAGATCCTCATCC	ATGAGCCGACATCGAGGTGCCAAA
MZ00002346	AATACCCGTCCCGCATTCACATCT	AAAGGTTGCTTTGTGGCACCTTCG
MZ00013100	CAAAGTTGTGAATGGTCTCGAATGC	AACTGCGAACTGTCAGACACACTC
MZ00013315	AAGAGGGTGATCCTGTGCGACAA	TGCACGCATGACATGTCCGAGTTA
MZ00013519	CTAAACATCACACACTGGGCACAACG	AAATCAGGCGCAACTGCAGGGTCAT
MZ00013547	CTGGAGACATGCAGGTGCAACATT	AGCCCTGGAATCAGAACCAGTGAA
MZ00018230	TAACACATCCAGGCAAGCACAGC	AAGAGAAAGGGAGCGCCAACGAAT
MZ00024529	CCCTACTAGACTGTCATGCATACTACA	TGGCTACAAATCGCCTGCATGGTT
MZ00025631	TGCATAGGAGTAACTGCCAGGGTT	CAGGCACATGCAACCAAACCAAAC
MZ00035108	TCCAGTGCCTTTACGAGACGGTCA	TGATATGATATGCGTGGGAGCAGC
MZ00039022	GCATTTGCGGCTGTTGCTGTCTA	ACCAATACGGAACAGTGACACCAC
MZ00041692	TTGGACTGCACGACTACCATACGA	TTCCGGAACGTGAGACGCACATC
MZ00045168	ATGGGTTGAAGCAAGCATCTCGGA	TCAGAAATACAACAGCGCTCCCAC
MZ00000005	CATTGGCCTGCCAGCTTCAAGATT	GTGGGACTAATGTCCCTACAACA
MZ00013642	TCCATCAAAGTGGAGAGGGCCAAA	TACTCCAGGATGGCAGCTGAGTAGA
MZ00014415	TCAAAGGGACGAGGTGGAGTACAA	CTCTGGACAGACAAAGGTGCAGTT
MZ00014892	TAGACCAAGAAATCCGCCTTGGTG	CGTTGTCTTTACCCAGTGACTTCTCG
MZ00015593	AGTGCTGCAAGATGGAGGCCAATA	TGGGAGATTCAAAGACGCAACAACG
MZ00016076	AGACCACAGCTTCAAGTGGGACAA	AAGTACCGAACCCTGCTGAATCCT
MZ00024090	TCCGGATCATTCTGCCATGGAAAC	ATCAGATGGTATCGTCGCCAAGGA
MZ00025345	AAGTGCAGCGCTTCAATAGGTTCC	CATGCTCGCTTCGCTTTGCTGTAT
MZ00039365	AGCTCGGAGGTGCAAACTTAGGAA	TTCAGGTAGACCTGTCCAGTACCT
MZ00039775	GAACAAGGACAAGGACGCCTACAT	ATAAACCGGGTGGATGTGGATGGA
MZ00041276	TGCTAGTGCTAGCTCGTCCACAAT	TTCAGGTCGAACAAAGTGGCTCAG
MZ00042841	TCGAAGCCGTTCTTAGTTGGTGGA	AGCATTACCAGCGAGCTCCAGAA
MZ00044339	GACGCTGAATAAAGTCTTGTGTGT	CTTGTCTCCTCTATTTGTGCAACAGCC
MZ00029517	AGCAACTGTGAAGAGCAGGCAGTA	CCATCCAAAGCTCCCAGGTTTACA
MZ00029688	TTCCTGATGGACCCTTGGTGGAAT	AACACCAGCTGCTTCTTCTGTTGC
MZ00029711	TGGAGAGCTTTCACGCTACCATGT	AGTAAGCGATGACCCAAGCTCCAA
MZ00029746	GATCTCATTTGGTGCATCGGAGAC	TTGTGCCTAGTGTGGCAGGACATT
MZ00030586	TTCCACTGGTCACCAACACCATGA	ATCAGACTTCAGTTACCTCGCCGT
MZ00033520	TGGCAGGAGGTGAAGTAGCTAAGA	GCTGCAGATGATGTTGAACGGCTT
MZ00035455	CGTGCTTGAGTGCATGTTTGTCGT	TCAACAAGATGGCATCCTACCCGA
MZ00036538	AAGAGGGTGATCCTGTGCGACAA	TGCACGCATGACATGTCCGAGTTA
MZ00041242	AAACATGTGCGGTGTTGCTACGTG	CACAACGGAGTTCCCGTTCTGTAT
MZ00043035	GACGCATGTCAGCTATTGTCTCGT	AGGGTTGTACCATAGGATCCGACA
housekeeping
MZ00028397	GAAACCGAAGAGCCGACCATTGTA	GCAACACCAAAGGTAAGACTCGCA
MZ00010753	AGGATCCGTTCTTGCTTCGCTTGA	GCTTTGTCTCCGTACCTGTGAGAT
MZ00017871	GATCATTCACTTGGGCGCAGCATT	CGCCTTCATTGCATACCAGCTTCA
MZ00000617	ACAGCAGCTGAGTGGACAATGAGA	ATACATGGCTGATGGCTCCTTTGC
